# Supplementary material for: Placental Insulin Receptor Transiently Regulates Glucose Homeostasis in the Adult Mouse Offspring of Multiparous Dams
Source: Biomedicines. 2022 Mar 1;10(3):575. doi: 10.3390/biomedicines10030575 (PMC8945682; doi:10.3390/biomedicines10030575)
Supplement: Supplementary file 1 [file biomedicines-10-00575-s001.zip]

Archive with 1 entries (1 files):
- biomedicines-1603817-supplementary.pdf
